# Supplementary material for: The Mechanisms of Cadmium Stress Mitigation by Fungal Endophytes from Maize Grains
Source: J Fungi (Basel). 2024 Aug 16;10(8):581. doi: 10.3390/jof10080581 (PMC11355786; doi:10.3390/jof10080581)
Supplement: Supplementary file 1 [file jof-10-00581-s001.zip]

Archive with 1 entries (1 files):
- jof-3105669-supplementary.pdf
